# Supplementary material for: Establishment and Validation of an Integrated Microfluidic Step Emulsification Chip Supporting Droplet Digital Nucleic Acid Analysis
Source: Biosensors (Basel). 2023 Sep 18;13(9):888. doi: 10.3390/bios13090888 (PMC10527055; doi:10.3390/bios13090888)
Supplement: Supplementary file 1 [file biosensors-13-00888-s001.zip]

Archive with 2 entries (2 files):
- biosensors-2486831-supplementary.pdf
- Video S1 On-chip progress of droplets collection.mp4
